# Supplementary material for: The gut microbiome regulates astrocyte reaction to Aβ amyloidosis through microglial dependent and independent mechanisms
Source: Mol Neurodegener. 2023 Jul 6;18:45. doi: 10.1186/s13024-023-00635-2 (PMC10324210; doi:10.1186/s13024-023-00635-2)
Supplement: Supplementary file 10 — Additional file 10. Antibodies used in study. This table contains the primary and secondary antibodies used for this study, vendors, and concentrations at which the antibodies were used. [file 13024_2023_635_MOESM10_ESM.xlsx]

## Sheet: Sheet1
Antibody	Vendor	Catalog number	Concentration	Type
Aβ-3D6 (mouse) Lot 1397A	Elan Pharmaceuticals	N/A	1 to 1000	Primary
GFAP	Abcam	Ab4674	1 to 1000	Primary
C3	Abcam	Ab11862	1 to 50	Primary
Sox9	Abcam	Ab76997	1 to 1000	Primary
S100B	Abcam	Ab52642	1 to 500	Primary
Fab Fragment Donkey anti-mouse IgG	Jackson	715-007-003	01:10:00	Before primary to reduce background
Donkey anti mouse 488	Invitrogen	A21202	1 to 750	Secondary
Donkey anti rat 488	Jackson ImmunoResearch	715-607-003	1 to 750	Secondary
Donkey anti chicken 561	Jackson ImmunoResearch	703-585-155	1 to 750	Secondary
Donkey anti rabbit 561	Invitrogen	A10042	1 to 750	Secondary
Donkey anti mouse 688	Jackson ImmunoResearch	712-545-153	1 to 750	Secondary
GFAP	Sigma	G9269	1 to 2000	Primary
IBA1	Abcam	Ab178846	1 to 1000	Primary
Actin	LI-COR	926-42210	1 to 5000	Primary
Ezrin	Cell Signaling	3145	1 to 1000	Primary
IL33	Abcam	ab187060	1 to 1000	Primary
Goat anti rabbit	Vector Laboratories	PI-1000-1	1 to 5000	Secondary
