# Supplementary material for: The gut microbiome regulates astrocyte reaction to Aβ amyloidosis through microglial dependent and independent mechanisms
Source: Mol Neurodegener. 2023 Jul 6;18:45. doi: 10.1186/s13024-023-00635-2 (PMC10324210; doi:10.1186/s13024-023-00635-2)
Supplement: Supplementary file 11 — Additional file 11. Gut microbiome 16s rRNA amplicon differential expression analysis. This table contains the results of differential expression analysis of 16s rRNA amplicon sequencing from male and female animals treated with antibiotics or vehicle. [file 13024_2023_635_MOESM11_ESM.xlsx]

## Sheet: Phylum
observation	Treatment: PValue	Treatment: QValue	Gender: PValue	Gender: QValue	Treatment::Gender: PValue	Treatment::Gender: QValue	Antibiotic.Male/Antibiotic.Female : logFC	Antibiotic.Male/Antibiotic.Female : logCPM	Antibiotic.Male/Antibiotic.Female : PValue	Antibiotic.Male/Antibiotic.Female : QValue	Control.Female/Antibiotic.Female : logFC	Control.Female/Antibiotic.Female : logCPM	Control.Female/Antibiotic.Female : PValue	Control.Female/Antibiotic.Female : QValue	Control.Male/Antibiotic.Male : logFC	Control.Male/Antibiotic.Male : logCPM	Control.Male/Antibiotic.Male : PValue	Control.Male/Antibiotic.Male : QValue	Control.Male/Control.Female : logFC	Control.Male/Control.Female : logCPM	Control.Male/Control.Female : PValue	Control.Male/Control.Female : QValue
Bacteria;Actinobacteria	0.085596	0.204876	0.988113	0.988113	0.765578	0.765578	0.205623	10.4557	0.890199	0.955704	2.13488	12.0062	0.156813	0.430119	1.44969	11.3603	0.227857	0.324438	-0.381314	12.2606	0.705122	0.908638
Bacteria;Bacteroidetes	0.491251	0.631608	0.394416	0.591624	0.333933	0.429343	-0.167155	19.3953	0.730015	0.955704	-0.117398	19.3938	0.805363	0.824982	-0.186875	19.4697	0.72379	0.72379	0.0519319	19.5234	0.900222	0.929136
Bacteria;Cyanobacteria	0.862115	0.862115	0.814871	0.949863	0.187059	0.429343	-0.321125	9.38945	0.921735	0.955704	-0.445137	9.44587	0.770646	0.824982	2.03121	10.9802	0.252341	0.324438	2.75653	10.9705	0.0100366	0.0903292
Bacteria;Deferribacteres	0.400836	0.601255	0.294502	0.530104	0.450208	0.506484	0.87835	12.1349	0.703672	0.955704	1.17305	11.5963	0.496686	0.745029	-0.665607	12.1866	0.644362	0.72379	-0.126051	12.1185	0.929136	0.929136
Bacteria;Epsilonbacteraeota	0.730994	0.822369	0.1108	0.434485	0.293443	0.429343	-2.55768	12.9667	0.293316	0.879948	0.322078	14.0948	0.824982	0.824982	2.40623	12.9104	0.0975921	0.219582	-0.41575	14.2302	0.618773	0.908638
Bacteria;Firmicutes	0.180145	0.324261	0.144828	0.434485	0.331302	0.429343	-0.548657	16.7586	0.445683	0.955704	0.545975	17.3543	0.401432	0.722578	0.791784	16.9328	0.211496	0.324438	-0.203175	17.5852	0.706719	0.908638
Bacteria;Proteobacteria	0.0874557	0.204876	0.844323	0.949863	0.292608	0.429343	0.0249675	17.0306	0.955704	0.955704	-0.815912	16.6931	0.191164	0.430119	-1.86865	16.7987	0.00719268	0.021578	-0.788664	16.0644	0.199667	0.599002
Bacteria;Tenericutes	0.0225115	0.202603	0.0390753	0.351677	0.0650134	0.410346	-2.50139	9.24491	0.137221	0.879948	2.5829	11.7224	0.00654513	0.0589062	5.52552	11.8089	0.000462462	0.00371598	0.745865	12.8554	0.377416	0.849185
Bacteria;Verrucomicrobia	0.0910559	0.204876	0.23035	0.518287	0.091188	0.410346	2.42305	16.3612	0.210605	0.879948	-4.11412	14.0508	0.060198	0.270891	-8.68861	16.4631	0.000825773	0.00371598	-2.49488	10.6173	0.0884044	0.39782
Bacteria;Patescibacteria
Bacteria;Spirochaetes

## Sheet: Class
observation	Treatment: PValue	Treatment: QValue	Gender: PValue	Gender: QValue	Treatment::Gender: PValue	Treatment::Gender: QValue	Antibiotic.Male/Antibiotic.Female : logFC	Antibiotic.Male/Antibiotic.Female : logCPM	Antibiotic.Male/Antibiotic.Female : PValue	Antibiotic.Male/Antibiotic.Female : QValue	Control.Female/Antibiotic.Female : logFC	Control.Female/Antibiotic.Female : logCPM	Control.Female/Antibiotic.Female : PValue	Control.Female/Antibiotic.Female : QValue	Control.Male/Antibiotic.Male : logFC	Control.Male/Antibiotic.Male : logCPM	Control.Male/Antibiotic.Male : PValue	Control.Male/Antibiotic.Male : QValue	Control.Male/Control.Female : logFC	Control.Male/Control.Female : logCPM	Control.Male/Control.Female : PValue	Control.Male/Control.Female : QValue
Bacteria;Actinobacteria;Actinobacteria	0.180462	0.505294	0.939314	0.970203	0.647521	0.824118	0.0150386	9.80869	0.968659	1	2.29677	11.4844	0.139102	0.389485	1.05419	10.5622	0.532156	0.712114	-1.06376	11.4983	0.40906	0.81812
Bacteria;Actinobacteria;Coriobacteriia	0.135177	0.473119	0.970203	0.970203	0.84137	0.9035	-0.0344142	8.74189	1	1	2.58163	10.5781	0.0906174	0.317161	2.07372	10.2323	0.278316	0.472466	-0.489855	10.9799	0.505608	0.884815
Bacteria;Bacteroidetes;Bacteroidia	0.710756	0.820923	0.171178	0.409698	0.282598	0.502308	0.181256	19.3854	0.75101	0.950308	0.128215	19.3964	0.798028	0.798182	0.0565877	19.3811	0.914412	0.914412	0.0478734	19.5289	0.908511	0.908511
Bacteria;Cyanobacteria;Melainabacteria	0.744041	0.820923	0.781026	0.911197	0.19501	0.502308	-0.63484	9.64213	0.81455	0.950308	-0.398092	9.45054	0.787476	0.798182	2.56478	10.9649	0.142027	0.30952	2.92962	11.1126	0.00941043	0.131746
Bacteria;Deferribacteres;Deferribacteres	0.335666	0.671332	0.313404	0.445914	0.408695	0.635748	1.80111	11.706	0.41133	0.639847	1.43146	11.6525	0.392354	0.704356	-0.407326	12.2469	0.793636	0.854685	0.0903154	12.2067	0.905721	0.908511
Bacteria;Epsilonbacteraeota;Campylobacteria	0.762286	0.820923	0.0901273	0.315446	0.280197	0.502308	-2.56025	13.0276	0.266495	0.578901	0.453492	14.0643	0.743804	0.798182	2.76307	13.0346	0.0616494	0.215773	-0.330826	14.3018	0.711943	0.908511
Bacteria;Firmicutes;Bacilli	0.487806	0.820923	0.270734	0.445914	0.9035	0.9035	-1.19205	14.4572	0.3308	0.578901	0.858678	15.4265	0.428521	0.704356	0.534692	14.0533	0.579067	0.712114	-1.80897	15.1665	0.0233552	0.163486
Bacteria;Firmicutes;Clostridia	0.235819	0.550243	0.443866	0.56492	0.583033	0.816247	-0.237983	16.1845	0.768878	0.950308	0.758195	16.829	0.292306	0.682046	1.04767	16.683	0.146794	0.30952	0.0637488	17.225	0.898323	0.908511
Bacteria;Firmicutes;Erysipelotrichia	0.682332	0.820923	0.0384428	0.315446	0.278502	0.502308	-2.94408	11.921	0.0962712	0.578901	0.641707	13.091	0.4528	0.704356	2.55558	11.5407	0.15476	0.30952	-0.479173	12.911	0.580981	0.903749
Bacteria;Proteobacteria;Deltaproteobacteria	0.878611	0.878611	0.204849	0.409698	0.761929	0.888918	-1.28211	14.8524	0.308476	0.578901	0.210834	15.4846	0.798182	0.798182	0.625932	14.363	0.610383	0.712114	-0.695126	15.2358	0.378999	0.81812
Bacteria;Proteobacteria;Gammaproteobacteria	0.0319629	0.14916	0.31851	0.445914	0.213847	0.502308	0.925862	16.678	0.186222	0.578901	-1.34083	15.6257	0.0465594	0.3098	-2.73408	16.2491	0.00310711	0.0144999	-0.996694	14.5099	0.174957	0.61235
Bacteria;Proteobacteria;Other	0.661412	0.820923	0.0829599	0.315446	0.287033	0.502308	-2.28543	12.4725	0.112343	0.578901	-0.537973	12.9597	0.6067	0.798182	1.45063	11.7315	0.303728	0.472466	-0.345413	12.781	0.779526	0.908511
Bacteria;Tenericutes;Mollicutes	0.0218438	0.14916	0.0585551	0.315446	0.118095	0.502308	-2.09382	9.20614	0.225156	0.578901	2.95906	11.9473	0.00161336	0.022587	5.47948	11.9756	0.00130906	0.00916345	0.752931	12.8192	0.266969	0.747514
Bacteria;Verrucomicrobia;Verrucomicrobiae	0.0311878	0.14916	0.204188	0.409698	0.108103	0.502308	2.34557	16.728	0.222588	0.578901	-3.84602	14.0375	0.0663858	0.3098	-8.53784	16.508	0.00062425	0.0087395	-3.23977	10.5037	0.108832	0.507883
Bacteria;Firmicutes;Other
Bacteria;Patescibacteria;Saccharimonadia
Bacteria;Proteobacteria;Alphaproteobacteria
Bacteria;Spirochaetes;Brachyspirae

## Sheet: Order
observation	Treatment: PValue	Treatment: QValue	Gender: PValue	Gender: QValue	Treatment::Gender: PValue	Treatment::Gender: QValue	Antibiotic.Male/Antibiotic.Female : logFC	Antibiotic.Male/Antibiotic.Female : logCPM	Antibiotic.Male/Antibiotic.Female : PValue	Antibiotic.Male/Antibiotic.Female : QValue	Control.Female/Antibiotic.Female : logFC	Control.Female/Antibiotic.Female : logCPM	Control.Female/Antibiotic.Female : PValue	Control.Female/Antibiotic.Female : QValue	Control.Male/Antibiotic.Male : logFC	Control.Male/Antibiotic.Male : logCPM	Control.Male/Antibiotic.Male : PValue	Control.Male/Antibiotic.Male : QValue	Control.Male/Control.Female : logFC	Control.Male/Control.Female : logCPM	Control.Male/Control.Female : PValue	Control.Male/Control.Female : QValue
Bacteria;Actinobacteria;Actinobacteria;Bifidobacteriales	0.180056	0.337604	0.944701	0.989354	0.633989	0.857101	0.149502	9.83905	0.921295	0.987102	2.29901	11.4849	0.150594	0.376485	1.15854	10.5314	0.543088	0.737623	-1.50883	11.859	0.280004	0.525008
Bacteria;Actinobacteria;Coriobacteriia;Coriobacteriales	0.125249	0.337604	0.989354	0.989354	0.841006	0.857101	-0.132795	8.67059	1	1	2.58369	10.5774	0.10388	0.370343	2.1372	10.2327	0.28287	0.47145	-0.725295	11.068	0.383685	0.639474
Bacteria;Bacteroidetes;Bacteroidia;Bacteroidales	0.157149	0.337604	0.876503	0.989354	0.353141	0.588568	0.479485	19.4599	0.482198	0.938732	0.126667	19.398	0.810603	0.810603	0.0353785	19.3772	0.937722	0.937722	-0.36861	19.6559	0.544716	0.726678
Bacteria;Cyanobacteria;Melainabacteria;Gastranaerophilales	0.78112	0.836914	0.82245	0.989354	0.224027	0.588568	0.714118	10.1426	0.755336	0.94417	-0.430891	9.46735	0.778404	0.810603	2.34979	10.9682	0.192015	0.360027	2.49609	11.1635	0.0388607	0.291455
Bacteria;Deferribacteres;Deferribacteres;Deferribacterales	0.367345	0.612242	0.302192	0.518351	0.399685	0.599527	2.93102	12.4858	0.221173	0.750934	1.42913	11.6513	0.407017	0.704913	-0.632238	12.3574	0.681931	0.786844	0.547747	11.9163	0.567895	0.726678
Bacteria;Epsilonbacteraeota;Campylobacteria;Campylobacterales	0.756745	0.836914	0.117315	0.439933	0.334258	0.588568	-1.63232	13.1403	0.500657	0.938732	0.452627	14.0637	0.751106	0.810603	2.51748	13.0502	0.09646	0.28938	-0.148478	14.1154	0.874996	0.963301
Bacteria;Firmicutes;Bacilli;Lactobacillales	0.428319	0.642478	0.311011	0.518351	0.811454	0.857101	-1.12213	14.4316	0.379069	0.938732	0.86066	15.4252	0.440132	0.704913	0.512693	14.0834	0.590098	0.737623	-1.9261	15.2311	0.0233114	0.291455
Bacteria;Firmicutes;Clostridia;Clostridiales	0.169759	0.337604	0.6265	0.854318	0.821047	0.857101	0.312235	16.3635	0.715859	0.94417	0.759159	16.8276	0.309448	0.663103	0.966406	16.7043	0.167096	0.358062	-0.0650521	17.0827	0.923306	0.963301
Bacteria;Firmicutes;Erysipelotrichia;Erysipelotrichales	0.607188	0.827984	0.0397595	0.298196	0.309002	0.588568	-3.12802	11.8275	0.0779456	0.584592	0.645193	13.0905	0.469942	0.704913	2.5807	11.5127	0.162113	0.358062	-1.26956	13.3439	0.195915	0.521185
Bacteria;Proteobacteria;Deltaproteobacteria;Desulfovibrionales	0.844545	0.844545	0.247391	0.518351	0.857101	0.857101	-0.186121	15.1552	0.907818	0.987102	0.205512	15.4853	0.810279	0.810603	0.414569	14.452	0.738387	0.791128	-0.825541	14.9274	0.243219	0.521185
Bacteria;Proteobacteria;Gammaproteobacteria;Betaproteobacteriales	0.0655917	0.245969	0.259776	0.518351	0.155821	0.588568	1.02026	16.4577	0.161567	0.750934	-1.20554	15.5083	0.0863457	0.370343	-2.47286	16.0261	0.00468416	0.0234208	-1.2954	14.7336	0.123624	0.521185
Bacteria;Proteobacteria;Gammaproteobacteria;Enterobacteriales	0.0521936	0.245969	0.610128	0.854318	0.352127	0.588568	0.881968	13.5743	0.655705	0.94417	-4.143	12.0212	0.123448	0.370343	-6.56303	12.9166	0.0107304	0.040239	-3.25587	9.0366	0.212959	0.521185
Bacteria;Proteobacteria;Other;Other	0.666914	0.833642	0.0988249	0.439933	0.322311	0.588568	-0.836492	12.7118	0.604772	0.94417	-0.541631	12.9603	0.616005	0.810603	1.23859	11.784	0.38822	0.582329	0.0141888	12.107	0.963301	0.963301
Bacteria;Tenericutes;Mollicutes;Anaeroplasmatales	0.00228233	0.0342349	0.000534578	0.00801867	0.00149386	0.0224079	-6.17734	7.3404	0.022913	0.343696	4.61467	11.6996	0.00112934	0.0169401	11.2543	11.9236	6.55691e-12	9.83537e-11	0.433329	12.859	0.581343	0.726678
Bacteria;Verrucomicrobia;Verrucomicrobiae;Verrucomicrobiales	0.0517428	0.245969	0.222678	0.518351	0.11773	0.588568	2.24431	16.567	0.250311	0.750934	-4.00961	14.0546	0.0932631	0.370343	-8.19859	16.2077	0.00151214	0.011341	-3.64722	11.09	0.147548	0.521185
Bacteria;Actinobacteria;Actinobacteria;Corynebacteriales
Bacteria;Actinobacteria;Actinobacteria;Micrococcales
Bacteria;Firmicutes;Bacilli;Bacillales
Bacteria;Firmicutes;Other;Other
Bacteria;Patescibacteria;Saccharimonadia;Saccharimonadales
Bacteria;Proteobacteria;Alphaproteobacteria;Rhizobiales
Bacteria;Proteobacteria;Alphaproteobacteria;Rhodospirillales
Bacteria;Proteobacteria;Alphaproteobacteria;Sphingomonadales
Bacteria;Proteobacteria;Gammaproteobacteria;Pasteurellales
Bacteria;Spirochaetes;Brachyspirae;Brachyspirales
Bacteria;Tenericutes;Mollicutes;Mollicutes_RF39
Bacteria;Tenericutes;Mollicutes;Mycoplasmatales
Bacteria;Verrucomicrobia;Verrucomicrobiae;Opitutales

## Sheet: Family
observation	Treatment: PValue	Treatment: QValue	Gender: PValue	Gender: QValue	Treatment::Gender: PValue	Treatment::Gender: QValue	Antibiotic.Male/Antibiotic.Female : logFC	Antibiotic.Male/Antibiotic.Female : logCPM	Antibiotic.Male/Antibiotic.Female : PValue	Antibiotic.Male/Antibiotic.Female : QValue	Control.Female/Antibiotic.Female : logFC	Control.Female/Antibiotic.Female : logCPM	Control.Female/Antibiotic.Female : PValue	Control.Female/Antibiotic.Female : QValue	Control.Male/Antibiotic.Male : logFC	Control.Male/Antibiotic.Male : logCPM	Control.Male/Antibiotic.Male : PValue	Control.Male/Antibiotic.Male : QValue	Control.Male/Control.Female : logFC	Control.Male/Control.Female : logCPM	Control.Male/Control.Female : PValue	Control.Male/Control.Female : QValue
Bacteria;Actinobacteria;Actinobacteria;Bifidobacteriales;Bifidobacteriaceae	0.117413	0.300056	0.978205	0.978205	0.560015	0.749625	-0.250269	9.806	0.944068	0.98698	2.65324	11.7042	0.0993686	0.356108	0.955838	10.4644	0.62228	0.715622	-1.60292	11.9767	0.25163	0.607234
Bacteria;Actinobacteria;Coriobacteriia;Coriobacteriales;Eggerthellaceae	0.0949035	0.300056	0.696098	0.842645	0.586663	0.749625	0.329419	9.26537	0.904547	0.98698	2.52766	10.5048	0.113438	0.356108	1.26194	9.91846	0.532972	0.645176	-0.834718	10.9521	0.290416	0.607234
Bacteria;Bacteroidetes;Bacteroidia;Bacteroidales;Bacteroidaceae	0.00143637	0.0318584	0.0716759	0.235506	0.0565539	0.325185	0.512109	18.2785	0.453917	0.692954	-1.72063	17.3505	0.00245768	0.0282633	-3.147	18.3575	7.06517e-05	0.000541663	-0.511228	16.2738	0.344353	0.660009
Bacteria;Bacteroidetes;Bacteroidia;Bacteroidales;Marinifilaceae	0.751226	0.785373	3.7528e-05	0.000863144	0.000135289	0.00311164	-11.4317	12.0861	0.000999241	0.0229825	-0.0691209	12.6149	0.959861	0.959861	11.3459	11.7112	1.43339e-19	3.2968e-18	0.0856031	12.7561	0.884843	0.967257
Bacteria;Bacteroidetes;Bacteroidia;Bacteroidales;Muribaculaceae	0.149639	0.34417	0.537038	0.726581	0.978211	0.978211	-0.575512	18.1416	0.599775	0.81146	0.748257	18.7885	0.183891	0.42295	0.933748	18.4883	0.390845	0.535785	-0.362289	19.1229	0.466202	0.750106
Bacteria;Bacteroidetes;Bacteroidia;Bacteroidales;Prevotellaceae	0.688374	0.753934	0.290398	0.529633	0.177144	0.43903	-2.30412	14.6793	0.243891	0.665208	-0.466042	15.0823	0.518971	0.795755	1.91841	15.638	0.419908	0.536549	1.40243	15.7211	0.0540641	0.310868
Bacteria;Bacteroidetes;Bacteroidia;Bacteroidales;Rikenellaceae	0.528264	0.694789	0.0212823	0.163164	0.146064	0.419934	-2.10762	14.8283	0.0946404	0.665208	-0.712875	15.0734	0.302455	0.632407	1.09982	13.9368	0.329482	0.505205	-0.346862	14.6213	0.521813	0.750106
Bacteria;Bacteroidetes;Bacteroidia;Bacteroidales;Tannerellaceae	0.0160803	0.123282	0.277677	0.529633	0.196031	0.43903	0.701183	15.6477	0.346402	0.665208	-1.96624	14.5942	0.00584442	0.0448072	-3.3705	15.7352	0.000288678	0.0016599	-0.512137	13.4511	0.515959	0.750106
Bacteria;Cyanobacteria;Melainabacteria;Gastranaerophilales;Other	0.487237	0.694789	0.627179	0.801395	0.209971	0.43903	-0.114645	9.69225	0.992329	0.992329	-0.736526	9.47959	0.626918	0.855081	2.2596	11.0531	0.233969	0.448441	2.25538	10.9791	0.0482965	0.310868
Bacteria;Deferribacteres;Deferribacteres;Deferribacterales;Deferribacteraceae	0.543748	0.694789	0.212388	0.529633	0.416675	0.684537	1.64348	12.1782	0.482055	0.692954	0.749204	11.7004	0.661196	0.855081	-0.606545	12.3901	0.695703	0.761961	0.0500089	11.9981	0.934582	0.967257
Bacteria;Epsilonbacteraeota;Campylobacteria;Campylobacterales;Helicobacteraceae	0.587678	0.7114	0.265296	0.529633	0.510948	0.734487	-2.86345	13.5024	0.250628	0.665208	0.47115	14.1101	0.736594	0.855081	2.55592	13.0652	0.0935497	0.215164	-0.419696	14.159	0.607127	0.821407
Bacteria;Firmicutes;Bacilli;Lactobacillales;Lactobacillaceae	0.47655	0.694789	0.299358	0.529633	0.70945	0.858807	-1.37922	14.7066	0.296351	0.665208	0.723861	15.5351	0.513895	0.795755	0.218087	14.0389	0.801529	0.818875	-1.87767	15.4769	0.0385025	0.310868
Bacteria;Firmicutes;Clostridia;Clostridiales;Lachnospiraceae	0.388244	0.694789	0.963415	0.978205	0.959649	0.978211	-0.341526	15.9842	0.710083	0.907328	0.169579	16.1812	0.809019	0.855081	0.662887	16.0653	0.273386	0.483683	-0.031093	16.3911	0.967257	0.967257
Bacteria;Firmicutes;Clostridia;Clostridiales;Peptococcaceae	0.385669	0.694789	0.0496877	0.228966	0.113714	0.419934	-3.65862	10.9358	0.32619	0.665208	0.516766	11.7599	0.713284	0.855081	4.51284	11.3778	0.0236197	0.0603614	0.283769	12.2449	0.647499	0.82736
Bacteria;Firmicutes;Clostridia;Clostridiales;Peptostreptococcaceae	0.640328	0.736377	0.0497753	0.228966	0.00579933	0.0444615	4.28137	11.7899	0.206235	0.665208	-0.782454	8.26255	0.817903	0.855081	-11.593	12.1718	0.002491	0.00818473	-5.96921	7.23556	0.0379877	0.310868
Bacteria;Firmicutes;Clostridia;Clostridiales;Ruminococcaceae	0.107009	0.300056	0.818152	0.896072	0.962556	0.978211	-0.181455	13.6618	0.904042	0.98698	1.35037	14.5839	0.0652583	0.356108	1.79283	14.7203	0.159045	0.332548	0.191851	15.2989	0.704214	0.85247
Bacteria;Firmicutes;Erysipelotrichia;Erysipelotrichales;Erysipelotrichaceae	0.427919	0.694789	0.0598981	0.229609	0.466945	0.715982	-2.62428	12.167	0.169515	0.665208	0.744197	13.2081	0.401205	0.768976	2.02959	11.6048	0.302583	0.497101	-1.31106	13.2178	0.142541	0.607234
Bacteria;Proteobacteria;Deltaproteobacteria;Desulfovibrionales;Desulfovibrionaceae	0.873411	0.873411	0.420768	0.645177	0.943063	0.978211	-1.26072	15.1344	0.359167	0.665208	-0.220204	15.3868	0.780575	0.855081	0.274844	14.4081	0.818875	0.818875	-0.771339	15.0272	0.267602	0.607234
Bacteria;Proteobacteria;Gammaproteobacteria;Betaproteobacteriales;Burkholderiaceae	0.11536	0.300056	0.327137	0.537439	0.0765649	0.352198	0.531893	16.3597	0.435286	0.692954	-1.02659	15.6721	0.158327	0.404614	-3.04562	16.3597	0.000853886	0.00392788	-1.07724	14.7639	0.191707	0.607234
Bacteria;Proteobacteria;Gammaproteobacteria;Enterobacteriales;Enterobacteriaceae	0.0425604	0.2039	0.766804	0.881825	0.285475	0.54716	0.520562	13.3365	0.781196	0.945658	-4.09704	12.1635	0.123864	0.356108	-7.95795	13.9927	0.0100798	0.0289796	-2.34709	8.78799	0.408652	0.722999
Bacteria;Proteobacteria;Other;Other;Other	0.47127	0.694789	0.199222	0.529633	0.384992	0.68114	-2.06205	12.6803	0.186679	0.665208	-0.717211	12.9688	0.494056	0.795755	1.19034	11.7034	0.396015	0.535785	-0.301003	12.3862	0.784082	0.901694
Bacteria;Tenericutes;Mollicutes;Anaeroplasmatales;Anaeroplasmataceae	0.00277029	0.0318584	0.000592229	0.00681064	0.00125748	0.014461	-6.34808	7.43762	0.0232725	0.267634	4.08933	11.3528	0.00193287	0.0282633	11.572	11.9344	1.01965e-15	1.17259e-14	0.701256	12.6724	0.287384	0.607234
Bacteria;Verrucomicrobia;Verrucomicrobiae;Verrucomicrobiales;Akkermansiaceae	0.044326	0.2039	0.459374	0.66035	0.135092	0.419934	1.6561	16.1438	0.375987	0.665208	-4.03448	14.2041	0.0887575	0.356108	-8.80493	16.5267	0.00230975	0.00818473	-2.79854	10.7729	0.282002	0.607234
Bacteria;Actinobacteria;Actinobacteria;Corynebacteriales;Nocardiaceae
Bacteria;Actinobacteria;Actinobacteria;Micrococcales;Microbacteriaceae
Bacteria;Actinobacteria;Coriobacteriia;Coriobacteriales;Atopobiaceae
Bacteria;Firmicutes;Bacilli;Bacillales;Listeriaceae
Bacteria;Firmicutes;Bacilli;Bacillales;Paenibacillaceae
Bacteria;Firmicutes;Bacilli;Lactobacillales;Carnobacteriaceae
Bacteria;Firmicutes;Bacilli;Lactobacillales;Streptococcaceae
Bacteria;Firmicutes;Clostridia;Clostridiales;Christensenellaceae
Bacteria;Firmicutes;Clostridia;Clostridiales;Clostridiaceae_1
Bacteria;Firmicutes;Clostridia;Clostridiales;Clostridiales_vadinBB60_group
Bacteria;Firmicutes;Clostridia;Clostridiales;Eubacteriaceae
Bacteria;Firmicutes;Clostridia;Clostridiales;Family_XIII
Bacteria;Firmicutes;Clostridia;Clostridiales;Other
Bacteria;Firmicutes;Other;Other;Other
Bacteria;Patescibacteria;Saccharimonadia;Saccharimonadales;Saccharimonadaceae
Bacteria;Proteobacteria;Alphaproteobacteria;Rhizobiales;Xanthobacteraceae
Bacteria;Proteobacteria;Alphaproteobacteria;Rhodospirillales;Other
Bacteria;Proteobacteria;Alphaproteobacteria;Sphingomonadales;Sphingomonadaceae
Bacteria;Proteobacteria;Gammaproteobacteria;Betaproteobacteriales;Neisseriaceae
Bacteria;Proteobacteria;Gammaproteobacteria;Betaproteobacteriales;Rhodocyclaceae
Bacteria;Proteobacteria;Gammaproteobacteria;Pasteurellales;Pasteurellaceae
Bacteria;Spirochaetes;Brachyspirae;Brachyspirales;Brachyspiraceae
Bacteria;Tenericutes;Mollicutes;Mollicutes_RF39;Other
Bacteria;Tenericutes;Mollicutes;Mycoplasmatales;Mycoplasmataceae
Bacteria;Verrucomicrobia;Verrucomicrobiae;Opitutales;Puniceicoccaceae

## Sheet: Genus
observation	Treatment: PValue	Treatment: QValue	Gender: PValue	Gender: QValue	Treatment::Gender: PValue	Treatment::Gender: QValue	Antibiotic.Male/Antibiotic.Female : logFC	Antibiotic.Male/Antibiotic.Female : logCPM	Antibiotic.Male/Antibiotic.Female : PValue	Antibiotic.Male/Antibiotic.Female : QValue	Control.Female/Antibiotic.Female : logFC	Control.Female/Antibiotic.Female : logCPM	Control.Female/Antibiotic.Female : PValue	Control.Female/Antibiotic.Female : QValue	Control.Male/Antibiotic.Male : logFC	Control.Male/Antibiotic.Male : logCPM	Control.Male/Antibiotic.Male : PValue	Control.Male/Antibiotic.Male : QValue	Control.Male/Control.Female : logFC	Control.Male/Control.Female : logCPM	Control.Male/Control.Female : PValue	Control.Male/Control.Female : QValue
Bacteria;Actinobacteria;Actinobacteria;Bifidobacteriales;Bifidobacteriaceae;Bifidobacterium	0.0973215	0.362744	0.596005	0.644731	0.262199	0.521568	0.110274	9.74805	0.9313	0.979059	2.75875	11.834	0.0812481	0.302834	1.8182	10.7637	0.362773	0.464802	-1.97235	12.3471	0.202694	0.843058
Bacteria;Bacteroidetes;Bacteroidia;Bacteroidales;Bacteroidaceae;Bacteroides	0.00463269	0.0474851	0.0332466	0.104855	0.0108072	0.055387	0.191305	18.2381	0.806335	0.883184	-1.42105	17.3881	0.0319466	0.163726	-1.4917	17.7119	0.0892424	0.204506	-0.809449	16.3328	0.106629	0.843058
Bacteria;Bacteroidetes;Bacteroidia;Bacteroidales;Marinifilaceae;Odoribacter	0.882011	0.928239	1.99903e-05	0.0002049	8.69439e-05	0.000891175	-11.0096	11.7078	0.000796767	0.00816687	0.171544	12.62	0.897642	0.897642	11.991	12.4374	4.07105e-11	6.34606e-10	0.0555704	12.7194	0.91414	0.926716
Bacteria;Bacteroidetes;Bacteroidia;Bacteroidales;Muribaculaceae;Muribaculum	0.000634695	0.0260225	0.00050801	0.0034714	0.00327565	0.0223836	-6.78948	7.80833	0.035004	0.205023	5.35492	12.2842	0.000103158	0.00224171	12.2343	12.6789	4.64346e-11	6.34606e-10	-0.426792	13.2008	0.435596	0.874847
Bacteria;Bacteroidetes;Bacteroidia;Bacteroidales;Muribaculaceae;Other	0.316289	0.720435	0.597555	0.644731	0.789402	0.829885	-0.784312	18.2535	0.5178	0.849192	0.882724	18.8615	0.169242	0.495638	1.95977	18.8901	0.117968	0.21029	-0.570536	19.1754	0.240082	0.843058
Bacteria;Bacteroidetes;Bacteroidia;Bacteroidales;Prevotellaceae;Alloprevotella	0.744261	0.910729	0.996749	0.996749	0.63307	0.815927	-2.42351	13.6533	0.310768	0.746487	-0.383967	13.9517	0.701119	0.832998	4.38326	15.1457	0.0922853	0.204506	1.29281	14.6658	0.142267	0.843058
Bacteria;Bacteroidetes;Bacteroidia;Bacteroidales;Prevotellaceae;Paraprevotella	0.0132978	0.0908683	5.47814e-06	0.000121917	2.75853e-05	0.000656871	-11.51	12.2018	9.45047e-06	0.000387469	-3.16747	11.7657	0.00588108	0.0482248	9.23609	9.74377	3.05842e-05	0.000179136	0.085849	9.66072	0.912934	0.926716
Bacteria;Bacteroidetes;Bacteroidia;Bacteroidales;Prevotellaceae;Prevotellaceae_NK3B31_group	0.696289	0.910729	1.69954e-05	0.0002049	3.53411e-05	0.000656871	-12.015	12.7025	0.000444918	0.00608055	0.467654	12.9465	0.711096	0.832998	13.7956	14.2336	6.42026e-11	6.58077e-10	0.823305	13.8631	0.279157	0.874847
Bacteria;Bacteroidetes;Bacteroidia;Bacteroidales;Prevotellaceae;Prevotellaceae_UCG-001	0.801619	0.912955	0.340185	0.480951	0.33768	0.60429	-1.10302	12.3738	0.717973	0.883184	0.612026	12.3635	0.575405	0.813504	2.88157	13.5398	0.235809	0.372814	0.753295	13.1113	0.246749	0.843058
Bacteria;Bacteroidetes;Bacteroidia;Bacteroidales;Rikenellaceae;Alistipes	0.417244	0.85535	0.263574	0.393617	0.983682	0.983682	-1.20807	13.1537	0.382646	0.746487	0.829014	14.0781	0.379367	0.686735	1.98948	13.5172	0.103639	0.204506	-0.950425	14.0368	0.0479678	0.843058
Bacteria;Bacteroidetes;Bacteroidia;Bacteroidales;Rikenellaceae;Millionella	0.00966509	0.0792537	0.00994075	0.0509463	0.0189333	0.0862518	-5.39251	6.83297	0.0624544	0.320079	4.57613	10.1139	0.00412384	0.0422694	11.4525	11.9026	4.73881e-06	3.23819e-05	0.949509	11.3167	0.415274	0.874847
Bacteria;Bacteroidetes;Bacteroidia;Bacteroidales;Rikenellaceae;Rikenellaceae_RC9_gut_group	0.0690564	0.353914	0.0332206	0.104855	0.169847	0.386874	-2.92401	14.5621	0.278006	0.746487	-2.77613	14.2704	0.0126623	0.0865258	0.534889	12.5511	0.798469	0.818431	-0.418395	12.1394	0.565885	0.874847
Bacteria;Bacteroidetes;Bacteroidia;Bacteroidales;Tannerellaceae;Parabacteroides	0.0270475	0.158421	0.0419568	0.122873	0.0264168	0.108309	0.316681	15.5607	0.701576	0.883184	-1.55011	14.4435	0.0316538	0.163726	-1.76662	15.0368	0.0699026	0.189834	-0.905821	13.4695	0.224642	0.843058
Bacteria;Cyanobacteria;Melainabacteria;Gastranaerophilales;Other;Other	0.755239	0.910729	0.527559	0.617998	0.645323	0.815927	-0.651351	9.70585	0.814079	0.883184	0.673318	9.17386	0.616247	0.831509	3.04159	11.273	0.109735	0.204506	1.84671	10.8157	0.103764	0.843058
Bacteria;Deferribacteres;Deferribacteres;Deferribacterales;Deferribacteraceae;Mucispirillum	0.565594	0.910729	0.368718	0.487659	0.351323	0.60429	1.32445	12.1438	0.561286	0.852323	1.70095	11.8041	0.304656	0.648366	-0.347153	12.4326	0.839462	0.839462	-0.321072	11.9615	0.774457	0.926716
Bacteria;Epsilonbacteraeota;Campylobacteria;Campylobacterales;Helicobacteraceae;Helicobacter	0.513336	0.910729	0.229067	0.37567	0.726609	0.815927	-2.58988	13.1459	0.283689	0.746487	0.944818	14.3101	0.504813	0.813504	3.20322	13.4083	0.0494813	0.144909	-0.834287	14.2435	0.30223	0.874847
Bacteria;Firmicutes;Bacilli;Lactobacillales;Lactobacillaceae;Lactobacillus	0.663583	0.910729	0.238952	0.37681	0.681318	0.815927	-1.49294	14.8954	0.294292	0.746487	1.00311	15.7678	0.385241	0.686735	1.09817	14.4136	0.326054	0.445608	-2.13848	15.838	0.0377948	0.843058
Bacteria;Firmicutes;Clostridia;Clostridiales;Lachnospiraceae;Acetatifactor	0.682775	0.910729	0.0614926	0.16808	0.12418	0.299493	-2.01241	11.49	0.395237	0.746487	0.511742	12.1083	0.550597	0.813504	3.74716	12.7235	0.101226	0.204506	0.347617	12.6445	0.450289	0.874847
Bacteria;Firmicutes;Clostridia;Clostridiales;Lachnospiraceae;GCA-900066575	0.262325	0.632665	0.0175083	0.0717839	0.0548085	0.166949	-3.0765	8.8114	0.231541	0.746487	1.04295	9.92744	0.33209	0.648366	5.31484	10.5222	0.00775045	0.0317768	0.116172	10.6366	0.849791	0.926716
Bacteria;Firmicutes;Clostridia;Clostridiales;Lachnospiraceae;Lachnoclostridium	0.691208	0.910729	0.0808899	0.206263	0.220758	0.476372	0.894616	12.4429	0.444139	0.791726	0.438374	11.955	0.564554	0.813504	0.949577	13.246	0.442985	0.534188	0.13895	12.3927	0.801031	0.926716
Bacteria;Firmicutes;Clostridia;Clostridiales;Lachnospiraceae;Lachnospiraceae_NK4A136_group	0.867594	0.928239	0.0855239	0.206263	0.267145	0.521568	-1.76642	15.1223	0.400554	0.746487	-0.171229	15.449	0.85523	0.896441	2.21224	15.2371	0.252153	0.375504	-0.209743	15.3532	0.729677	0.926716
Bacteria;Firmicutes;Clostridia;Clostridiales;Lachnospiraceae;Other	0.539042	0.910729	0.223753	0.37567	0.38764	0.60429	0.592357	14.0735	0.645404	0.883184	0.558654	13.8762	0.541033	0.813504	0.781148	14.6551	0.494531	0.563216	0.0527022	14.2569	0.903116	0.926716
Bacteria;Firmicutes;Clostridia;Clostridiales;Lachnospiraceae;Roseburia	0.379563	0.819056	0.749484	0.787919	0.722912	0.815927	0.495505	11.3202	0.807646	0.883184	1.63388	12.2084	0.20707	0.528456	0.864517	11.901	0.748731	0.787127	-1.31217	12.4582	0.444833	0.874847
Bacteria;Firmicutes;Clostridia;Clostridiales;Lachnospiraceae;Tyzzerella	0.928259	0.929176	0.00450288	0.026374	0.00750018	0.0439296	-4.03716	9.48391	0.13446	0.551286	-0.278414	10.1129	0.810961	0.878179	5.90249	10.9249	0.00256146	0.0131275	0.927408	10.6738	0.158848	0.843058
Bacteria;Firmicutes;Clostridia;Clostridiales;Peptococcaceae;Other	0.677731	0.910729	0.0209226	0.0779844	0.0599855	0.166949	-3.18767	10.6423	0.354249	0.746487	0.569167	11.7393	0.674795	0.832998	4.98	12.0082	0.0203495	0.0695276	0.246512	12.219	0.655835	0.926716
Bacteria;Firmicutes;Clostridia;Clostridiales;Ruminococcaceae;Intestinimonas	0.00178627	0.0366185	5.94717e-06	0.000121917	4.80637e-05	0.000656871	-8.21512	9.02979	9.12386e-05	0.00187039	3.81028	12.3281	0.000109352	0.00224171	12.6681	13.1101	4.04424e-11	6.34606e-10	-0.091975	13.3149	0.9013	0.926716
Bacteria;Firmicutes;Clostridia;Clostridiales;Ruminococcaceae;Oscillibacter	0.660137	0.910729	0.363963	0.487659	0.397947	0.60429	-0.683663	11.193	0.728613	0.883184	0.469881	11.4355	0.628702	0.831509	2.02369	11.9332	0.236419	0.372814	0.389518	11.9329	0.576119	0.874847
Bacteria;Firmicutes;Clostridia;Clostridiales;Ruminococcaceae;Other	0.451668	0.881827	0.961045	0.985071	0.768662	0.829346	-0.545077	12.4023	0.76961	0.883184	1.04525	13.3067	0.407155	0.695557	2.03748	13.2468	0.13351	0.22808	-0.0947307	13.3154	0.926716	0.926716
Bacteria;Firmicutes;Clostridia;Clostridiales;Ruminococcaceae;Ruminiclostridium	0.780868	0.912955	0.017369	0.0717839	0.0571041	0.166949	-2.90594	9.59721	0.173811	0.64784	0.356103	10.2502	0.732027	0.833698	3.94188	10.2243	0.0420928	0.132754	0.208002	10.5918	0.775844	0.926716
Bacteria;Firmicutes;Clostridia;Clostridiales;Ruminococcaceae;Ruminiclostridium_5	0.0926276	0.362744	0.520111	0.617998	0.396966	0.60429	0.51505	10.1393	0.695974	0.883184	1.74131	10.7281	0.0482541	0.219824	1.59309	11.1928	0.2656	0.375504	-0.470651	11.2592	0.540091	0.874847
Bacteria;Firmicutes;Clostridia;Clostridiales;Ruminococcaceae;Ruminiclostridium_9	0.127778	0.412008	0.503263	0.617998	0.5446	0.79745	-0.0483798	10.9989	1	1	1.65898	11.9061	0.0631766	0.259024	2.85876	12.7922	0.109208	0.204506	0.326178	12.7899	0.499904	0.874847
Bacteria;Firmicutes;Erysipelotrichia;Erysipelotrichales;Erysipelotrichaceae;Dubosiella	0.143972	0.421632	0.268811	0.393617	0.736324	0.815927	-1.27808	9.48701	0.752606	0.883184	2.65301	12.0218	0.161341	0.495638	3.6759	11.1738	0.344001	0.45497	-1.4995	12.5921	0.527041	0.874847
Bacteria;Firmicutes;Erysipelotrichia;Erysipelotrichales;Erysipelotrichaceae;Faecalibaculum	0.929176	0.929176	0.124429	0.268504	0.982663	0.983682	-5.38771	10.4891	0.0128543	0.101402	-0.409042	11.3083	0.813922	0.878179	2.62033	7.84925	0.469182	0.549613	-3.21935	10.8985	0.450983	0.874847
Bacteria;Proteobacteria;Deltaproteobacteria;Desulfovibrionales;Desulfovibrionaceae;Bilophila	0.625263	0.910729	0.4643	0.594884	0.590689	0.815927	1.86928	10.8206	0.492099	0.840669	1.44246	9.86692	0.330127	0.648366	-0.779813	11.0966	0.696778	0.772106	0.0948277	10.424	0.896284	0.926716
Bacteria;Proteobacteria;Deltaproteobacteria;Desulfovibrionales;Desulfovibrionaceae;Desulfovibrio	0.882959	0.928239	0.581786	0.644731	0.723092	0.815927	-1.42479	14.6315	0.308414	0.746487	0.322124	15.139	0.689634	0.832998	1.23232	14.2897	0.377005	0.4684	-0.931843	14.8673	0.182064	0.843058
Bacteria;Proteobacteria;Deltaproteobacteria;Desulfovibrionales;Desulfovibrionaceae;Other	0.194666	0.498832	0.122321	0.268504	0.361975	0.60429	-2.25111	12.6152	0.339101	0.746487	-1.55079	12.409	0.261528	0.595704	0.452501	11.1568	0.743377	0.787127	-0.322438	11.2513	0.682906	0.926716
Bacteria;Proteobacteria;Gammaproteobacteria;Betaproteobacteriales;Burkholderiaceae;Parasutterella	0.188663	0.498832	0.175463	0.326998	0.0473155	0.166949	0.182099	16.3769	0.818561	0.883184	-0.947217	15.6956	0.219116	0.528456	-1.74397	15.7912	0.0740816	0.189834	-1.1736	14.9531	0.189805	0.843058
Bacteria;Proteobacteria;Gammaproteobacteria;Enterobacteriales;Enterobacteriaceae;Escherichia/Shigella	0.130637	0.412008	0.159807	0.312004	0.0878776	0.225186	-0.0264813	13.1402	0.986882	1	-2.944	11.1814	0.200942	0.528456	-5.73619	12.1475	0.0163183	0.0608226	-2.10647	8.85497	0.544941	0.874847
Bacteria;Proteobacteria;Other;Other;Other;Other	0.732463	0.910729	0.207483	0.369862	0.651654	0.815927	-2.44973	12.7022	0.126161	0.551286	-0.169294	13.0808	0.874577	0.896441	1.67945	11.8486	0.260412	0.375504	-0.451967	12.3774	0.67008	0.926716
Bacteria;Tenericutes;Mollicutes;Anaeroplasmatales;Anaeroplasmataceae;Anaeroplasma	0.00294906	0.0403038	0.000343566	0.00281724	0.00107177	0.0087885	-7.14185	8.09172	0.0148394	0.101402	4.34912	11.4481	0.000676287	0.00924258	12.3805	12.824	2.91924e-10	2.39378e-09	0.459159	12.671	0.461353	0.874847
Bacteria;Verrucomicrobia;Verrucomicrobiae;Verrucomicrobiales;Akkermansiaceae;Akkermansia	0.0886853	0.362744	0.148303	0.304022	0.061079	0.166949	1.09007	15.8439	0.550806	0.852323	-3.10391	13.4651	0.148361	0.495638	-7.22648	15.3232	0.00337949	0.0153955	-2.57255	10.8317	0.391971	0.874847
Bacteria;Actinobacteria;Actinobacteria;Corynebacteriales;Nocardiaceae;Rhodococcus
Bacteria;Actinobacteria;Actinobacteria;Micrococcales;Microbacteriaceae;Leifsonia
Bacteria;Actinobacteria;Coriobacteriia;Coriobacteriales;Atopobiaceae;Coriobacteriaceae_UCG-002
Bacteria;Actinobacteria;Coriobacteriia;Coriobacteriales;Atopobiaceae;Olsenella
Bacteria;Actinobacteria;Coriobacteriia;Coriobacteriales;Eggerthellaceae;DNF00809
Bacteria;Actinobacteria;Coriobacteriia;Coriobacteriales;Eggerthellaceae;Enterorhabdus
Bacteria;Actinobacteria;Coriobacteriia;Coriobacteriales;Eggerthellaceae;Other
Bacteria;Bacteroidetes;Bacteroidia;Bacteroidales;Prevotellaceae;Other
Bacteria;Bacteroidetes;Bacteroidia;Bacteroidales;Rikenellaceae;Other
Bacteria;Bacteroidetes;Bacteroidia;Bacteroidales;Rikenellaceae;Rikenella
Bacteria;Firmicutes;Bacilli;Bacillales;Listeriaceae;Listeria
Bacteria;Firmicutes;Bacilli;Bacillales;Paenibacillaceae;Paenibacillus
Bacteria;Firmicutes;Bacilli;Lactobacillales;Carnobacteriaceae;Other
Bacteria;Firmicutes;Bacilli;Lactobacillales;Streptococcaceae;Streptococcus
Bacteria;Firmicutes;Clostridia;Clostridiales;Christensenellaceae;Christensenellaceae_R-7_group
Bacteria;Firmicutes;Clostridia;Clostridiales;Christensenellaceae;Other
Bacteria;Firmicutes;Clostridia;Clostridiales;Clostridiaceae_1;Candidatus_Arthromitus
Bacteria;Firmicutes;Clostridia;Clostridiales;Clostridiaceae_1;Clostridium_sensu_stricto_1
Bacteria;Firmicutes;Clostridia;Clostridiales;Clostridiales_vadinBB60_group;Other
Bacteria;Firmicutes;Clostridia;Clostridiales;Eubacteriaceae;Anaerofustis
Bacteria;Firmicutes;Clostridia;Clostridiales;Family_XIII;Family_XIII_AD3011_group
Bacteria;Firmicutes;Clostridia;Clostridiales;Family_XIII;Family_XIII_UCG-001
Bacteria;Firmicutes;Clostridia;Clostridiales;Family_XIII;Other
Bacteria;Firmicutes;Clostridia;Clostridiales;Lachnospiraceae;A2
Bacteria;Firmicutes;Clostridia;Clostridiales;Lachnospiraceae;ASF356
Bacteria;Firmicutes;Clostridia;Clostridiales;Lachnospiraceae;Anaerostipes
Bacteria;Firmicutes;Clostridia;Clostridiales;Lachnospiraceae;Blautia
Bacteria;Firmicutes;Clostridia;Clostridiales;Lachnospiraceae;Lachnoclostridium_5
Bacteria;Firmicutes;Clostridia;Clostridiales;Lachnospiraceae;Lachnospiraceae_FCS020_group
Bacteria;Firmicutes;Clostridia;Clostridiales;Lachnospiraceae;Lachnospiraceae_UCG-001
Bacteria;Firmicutes;Clostridia;Clostridiales;Lachnospiraceae;Lachnospiraceae_UCG-004
Bacteria;Firmicutes;Clostridia;Clostridiales;Lachnospiraceae;Lachnospiraceae_UCG-006
Bacteria;Firmicutes;Clostridia;Clostridiales;Lachnospiraceae;Lachnospiraceae_UCG-010
Bacteria;Firmicutes;Clostridia;Clostridiales;Lachnospiraceae;Marvinbryantia
Bacteria;Firmicutes;Clostridia;Clostridiales;Lachnospiraceae;Shuttleworthia
Bacteria;Firmicutes;Clostridia;Clostridiales;Other;Other
Bacteria;Firmicutes;Clostridia;Clostridiales;Peptostreptococcaceae;Clostridioides
Bacteria;Firmicutes;Clostridia;Clostridiales;Peptostreptococcaceae;Romboutsia
Bacteria;Firmicutes;Clostridia;Clostridiales;Ruminococcaceae;Anaerotruncus
Bacteria;Firmicutes;Clostridia;Clostridiales;Ruminococcaceae;Butyricicoccus
Bacteria;Firmicutes;Clostridia;Clostridiales;Ruminococcaceae;GCA-900066225
Bacteria;Firmicutes;Clostridia;Clostridiales;Ruminococcaceae;Hydrogenoanaerobacterium
Bacteria;Firmicutes;Clostridia;Clostridiales;Ruminococcaceae;Phocea
Bacteria;Firmicutes;Clostridia;Clostridiales;Ruminococcaceae;Ruminiclostridium_6
Bacteria;Firmicutes;Clostridia;Clostridiales;Ruminococcaceae;Ruminococcaceae_NK4A214_group
Bacteria;Firmicutes;Clostridia;Clostridiales;Ruminococcaceae;Ruminococcaceae_UCG-003
Bacteria;Firmicutes;Clostridia;Clostridiales;Ruminococcaceae;Ruminococcaceae_UCG-009
Bacteria;Firmicutes;Clostridia;Clostridiales;Ruminococcaceae;Ruminococcaceae_UCG-010
Bacteria;Firmicutes;Clostridia;Clostridiales;Ruminococcaceae;Ruminococcaceae_UCG-013
Bacteria;Firmicutes;Clostridia;Clostridiales;Ruminococcaceae;Ruminococcaceae_UCG-014
Bacteria;Firmicutes;Clostridia;Clostridiales;Ruminococcaceae;UBA1819
Bacteria;Firmicutes;Erysipelotrichia;Erysipelotrichales;Erysipelotrichaceae;Candidatus_Stoquefichus
Bacteria;Firmicutes;Erysipelotrichia;Erysipelotrichales;Erysipelotrichaceae;Erysipelatoclostridium
Bacteria;Firmicutes;Erysipelotrichia;Erysipelotrichales;Erysipelotrichaceae;Ileibacterium
Bacteria;Firmicutes;Erysipelotrichia;Erysipelotrichales;Erysipelotrichaceae;Other
Bacteria;Firmicutes;Erysipelotrichia;Erysipelotrichales;Erysipelotrichaceae;Turicibacter
Bacteria;Firmicutes;Other;Other;Other;Other
Bacteria;Patescibacteria;Saccharimonadia;Saccharimonadales;Saccharimonadaceae;Candidatus_Saccharimonas
Bacteria;Proteobacteria;Alphaproteobacteria;Rhizobiales;Xanthobacteraceae;Bradyrhizobium
Bacteria;Proteobacteria;Alphaproteobacteria;Rhodospirillales;Other;Other
Bacteria;Proteobacteria;Alphaproteobacteria;Sphingomonadales;Sphingomonadaceae;Sphingomonas
Bacteria;Proteobacteria;Gammaproteobacteria;Betaproteobacteriales;Burkholderiaceae;Burkholderia-Caballeronia-Paraburkholderia
Bacteria;Proteobacteria;Gammaproteobacteria;Betaproteobacteriales;Burkholderiaceae;Pseudoduganella
Bacteria;Proteobacteria;Gammaproteobacteria;Betaproteobacteriales;Neisseriaceae;Snodgrassella
Bacteria;Proteobacteria;Gammaproteobacteria;Betaproteobacteriales;Rhodocyclaceae;Dechloromonas
Bacteria;Proteobacteria;Gammaproteobacteria;Enterobacteriales;Enterobacteriaceae;Other
Bacteria;Proteobacteria;Gammaproteobacteria;Pasteurellales;Pasteurellaceae;Rodentibacter
Bacteria;Spirochaetes;Brachyspirae;Brachyspirales;Brachyspiraceae;Brachyspira
Bacteria;Tenericutes;Mollicutes;Mollicutes_RF39;Other;Other
Bacteria;Tenericutes;Mollicutes;Mycoplasmatales;Mycoplasmataceae;Ureaplasma
Bacteria;Verrucomicrobia;Verrucomicrobiae;Opitutales;Puniceicoccaceae;Other
