# Supplementary material for: The gut microbiome regulates astrocyte reaction to Aβ amyloidosis through microglial dependent and independent mechanisms
Source: Mol Neurodegener. 2023 Jul 6;18:45. doi: 10.1186/s13024-023-00635-2 (PMC10324210; doi:10.1186/s13024-023-00635-2)
Supplement: Supplementary file 12 — Additional file 12. Pearson’s correlation coefficients and p-values for correlation matrix analysis between abx-altered bacterial genera and astrocyte phenotypes. This table contains Pearson’s correlation coefficients and p-values for correlation matrix analysis between abx-altered bacterial genera and astrocyte phenotypes for male APPPS1-21 mice. [file 13024_2023_635_MOESM12_ESM.xlsx]

## Sheet: Pearson's r
	GFAP+ astrocytes/µm2	Number of PAAs/µm2	PAA %area	Astrocyte process number	Astrocyte process length	Odoribacter	Muribaculum	Paraprevotella	Prevotellaceae_NK3B31_group	Millionella	Lachnospiraceae GCA-900066575	Tyzzerella	Intestinimonas	Anaeroplasma	Akkermansia
GFAP+ astrocytes/µm2	1	0.66144	0.652787	-0.535601	-0.588581	0.593057	0.323753	0.354319	0.396859	0.164309	0.54609	0.258669	0.333947	0.681857	-0.275034
Number of PAAs/µm2	0.66144	1	0.995222	-0.402556	-0.413455	0.442483	0.405509	0.65205	0.527116	0.283536	0.364643	0.251574	0.331224	0.7178	-0.359663
PAA (%area)	0.652787	0.995222	1	-0.408851	-0.415812	0.403138	0.370361	0.670236	0.534653	0.299364	0.331666	0.215401	0.299939	0.725205	-0.336127
Astrocyte process number	-0.535601	-0.402556	-0.408851	1	0.992742	-0.614214	-0.588007	-0.609333	-0.533396	-0.430222	-0.469071	-0.534048	-0.57589	-0.667358	0.267287
Astrocyte process length	-0.588581	-0.413455	-0.415812	0.992742	1	-0.650881	-0.624862	-0.617679	-0.541473	-0.407789	-0.540258	-0.564877	-0.607651	-0.680475	0.298322
Odoribacter	0.593057	0.442483	0.403138	-0.614214	-0.650881	1	0.839294	0.549367	0.559093	0.573792	0.716144	0.84564	0.912386	0.787432	-0.416378
Muribaculum	0.323753	0.405509	0.370361	-0.588007	-0.624862	0.839294	1	0.735248	0.684439	0.44023	0.749412	0.955219	0.928405	0.588811	-0.373121
Paraprevotella	0.354319	0.65205	0.670236	-0.609333	-0.617679	0.549367	0.735248	1	0.892026	0.627158	0.550874	0.679582	0.70605	0.745167	-0.318493
Prevotellaceae_NK3B31_group	0.396859	0.527116	0.534653	-0.533396	-0.541473	0.559093	0.684439	0.892026	1	0.594156	0.544177	0.726502	0.678507	0.633333	-0.331999
Millionella	0.164309	0.283536	0.299364	-0.430222	-0.407789	0.573792	0.44023	0.627158	0.594156	1	0.154959	0.54853	0.685179	0.73931	-0.282327
GCA-900066575	0.54609	0.364643	0.331666	-0.469071	-0.540258	0.716144	0.749412	0.550874	0.544177	0.154959	1	0.718521	0.715216	0.535324	-0.325312
Tyzzerella	0.258669	0.251574	0.215401	-0.534048	-0.564877	0.84564	0.955219	0.679582	0.726502	0.54853	0.718521	1	0.959255	0.549249	-0.391679
Intestinimonas	0.333947	0.331224	0.299939	-0.57589	-0.607651	0.912386	0.928405	0.70605	0.678507	0.685179	0.715216	0.959255	1	0.710919	-0.394996
Anaeroplasma	0.681857	0.7178	0.725205	-0.667358	-0.680475	0.787432	0.588811	0.745167	0.633333	0.73931	0.535324	0.549249	0.710919	1	-0.371511
Akkermansia	-0.275034	-0.359663	-0.336127	0.267287	0.298322	-0.416378	-0.373121	-0.318493	-0.331999	-0.282327	-0.325312	-0.391679	-0.394996	-0.371511	1

## Sheet: p-values
	GFAP+ astrocytes/µm2	Number of PAAs/µm2	PAA %area	Astrocyte process number	Astrocyte process length	Odoribacter	Muribaculum	Paraprevotella	Prevotellaceae_NK3B31_group	Millionella	Lachnospiraceae GCA-900066575	Tyzzerella	Intestinimonas	Anaeroplasma	Akkermansia
GFAP+ astrocytes/µm2		0.0138133	0.0155724	0.0592349	0.0343302	0.0326529	0.280546	0.234904	0.179384	0.591682	0.0535164	0.393474	0.26479	0.0102566	0.363114
Number of PAAs/µm2	0.0138133		1.81551e-12	0.172651	0.160225	0.130004	0.169225	0.0157296	0.0641678	0.347854	0.220575	0.407032	0.268946	0.00573047	0.227419
PAA (%area)	0.0155724	1.81551e-12		0.165401	0.157616	0.171972	0.212875	0.0121827	0.0597724	0.320393	0.26827	0.479722	0.319418	0.00502952	0.261489
Astrocyte process number	0.0592349	0.172651	0.165401		1.80141e-11	0.0255247	0.0345498	0.0270558	0.0604904	0.142265	0.105876	0.0601171	0.0394269	0.0126994	0.377325
Astrocyte process length	0.0343302	0.160225	0.157616	1.80141e-11		0.0159814	0.0224071	0.024477	0.0559827	0.16661	0.0566451	0.0442755	0.027599	0.0104728	0.322163
Odoribacter	0.0326529	0.130004	0.171972	0.0255247	0.0159814		0.000333472	0.0518135	0.0469877	0.0403192	0.00589707	0.00027065	1.3725e-05	0.0013962	0.156994
Muribaculum	0.280546	0.169225	0.212875	0.0345498	0.0224071	0.000333472		0.00418648	0.00986208	0.132202	0.00318783	3.72136e-07	4.66527e-06	0.0342426	0.209219
Paraprevotella	0.234904	0.0157296	0.0121827	0.0270558	0.024477	0.0518135	0.00418648		4.16026e-05	0.0217738	0.0510435	0.0106141	0.00699395	0.00346529	0.288885
Prevotellaceae_NK3B31_group	0.179384	0.0641678	0.0597724	0.0604904	0.0559827	0.0469877	0.00986208	4.16026e-05		0.0322505	0.0545287	0.00491382	0.0107863	0.0201361	0.26776
Millionella	0.591682	0.347854	0.320393	0.142265	0.16661	0.0403192	0.132202	0.0217738	0.0322505		0.613216	0.0522446	0.00975107	0.00387833	0.350002
GCA-900066575	0.0535164	0.220575	0.26827	0.105876	0.0566451	0.00589707	0.00318783	0.0510435	0.0545287	0.613216		0.0056591	0.00599198	0.0593919	0.278102
Tyzzerella	0.393474	0.407032	0.479722	0.0601171	0.0442755	0.00027065	3.72136e-07	0.0106141	0.00491382	0.0522446	0.0056591		2.2311e-07	0.051874	0.185649
Intestinimonas	0.26479	0.268946	0.319418	0.0394269	0.027599	1.3725e-05	4.66527e-06	0.00699395	0.0107863	0.00975107	0.00599198	2.2311e-07		0.00644689	0.181622
Anaeroplasma	0.0102566	0.00573047	0.00502952	0.0126994	0.0104728	0.0013962	0.0342426	0.00346529	0.0201361	0.00387833	0.0593919	0.051874	0.00644689		0.211347
Akkermansia	0.363114	0.227419	0.261489	0.377325	0.322163	0.156994	0.209219	0.288885	0.26776	0.350002	0.278102	0.185649	0.181622	0.211347
